# Supplementary material for: Mutational landscapes of tongue carcinoma reveal recurrent mutations in genes of therapeutic and prognostic relevance
Source: Genome Med. 2015 Sep 23;7(1):98. doi: 10.1186/s13073-015-0219-2 (PMC4580363; doi:10.1186/s13073-015-0219-2)
Supplement: Additional file 2: Table S7. — List of 465 genes evaluated in the prevalence set (target-exome sequencing). (XLSX 25 kb) [file 13073_2015_219_MOESM2_ESM.xlsx]

## Sheet: Sheet1
Additional Table 7 - List of 465 genes evaluated in the Prevalence Set (Target-Exome Sequencing)
	Source	Gene Symbol		Legend:
1	Tongue WES - Recurrence	ACACA		Discovery Set - Present in at least 2 samples (recurence). Called by Partek or GATK										28
2	Tongue WES - Recurrence	AKAP9		Discovery Set - Present in only one sample ( non-recurrence), but called by both Partek and GATK										164
3	Tongue WES - Recurrence	ARSD		Identified by Agrawal et al, 2011										10
4	Tongue WES - Recurrence	CASP8		Identified by Stransky et al, 2011										35
5	Tongue WES - Recurrence	CDKN2A		Frequet mutated in HNSCC according to TCGA data										42
6	Tongue WES - Recurrence	COL27A1		Cancer genes according to Ion AmpliSeq™ Comprehensive Cancer Panel (Life Technologies)										186
7	Tongue WES - Recurrence	COL6A6
8	Tongue WES - Recurrence	CORIN											Total	465
9	Tongue WES - Recurrence	CTNNA2
10	Tongue WES - Recurrence	DOCK3
11	Tongue WES - Recurrence	DTWD1
12	Tongue WES - Recurrence	FAT1
13	Tongue WES - Recurrence	FSIP2
14	Tongue WES - Recurrence	HDAC6
15	Tongue WES - Recurrence	HERC2
16	Tongue WES - Recurrence	KIAA1731
17	Tongue WES - Recurrence	KNTC1
18	Tongue WES - Recurrence	MAP1LC3B
19	Tongue WES - Recurrence	NOTCH1
20	Tongue WES - Recurrence	PLEC
21	Tongue WES - Recurrence	PRR12
22	Tongue WES - Recurrence	PTCH1
23	Tongue WES - Recurrence	RAPSN
24	Tongue WES - Recurrence	REV3L
25	Tongue WES - Recurrence	SYNE2
26	Tongue WES - Recurrence	TGFBR2
27	Tongue WES - Recurrence	TP53
28	Tongue WES - Recurrence	ZNF37A
29	Tongue WES - Non-recurrence	ABAT
30	Tongue WES - Non-recurrence	ABCC4
31	Tongue WES - Non-recurrence	ADPRHL1
32	Tongue WES - Non-recurrence	AK5
33	Tongue WES - Non-recurrence	ANPEP
34	Tongue WES - Non-recurrence	ARFGEF1
35	Tongue WES - Non-recurrence	ARHGAP25
36	Tongue WES - Non-recurrence	ASCL1
37	Tongue WES - Non-recurrence	ATL2
38	Tongue WES - Non-recurrence	ATP8A1
39	Tongue WES - Non-recurrence	AZI2
40	Tongue WES - Non-recurrence	BNC2
41	Tongue WES - Non-recurrence	BRWD1
42	Tongue WES - Non-recurrence	C16orf62
43	Tongue WES - Non-recurrence	CACNA1H
44	Tongue WES - Non-recurrence	CASD1
45	Tongue WES - Non-recurrence	CBS
46	Tongue WES - Non-recurrence	CCAR1
47	Tongue WES - Non-recurrence	CCDC129
48	Tongue WES - Non-recurrence	CCDC132
49	Tongue WES - Non-recurrence	CD163
50	Tongue WES - Non-recurrence	CENPF
51	Tongue WES - Non-recurrence	CHD3
52	Tongue WES - Non-recurrence	CHSY3
53	Tongue WES - Non-recurrence	CKLF
54	Tongue WES - Non-recurrence	CNBD1
55	Tongue WES - Non-recurrence	CNTLN
56	Tongue WES - Non-recurrence	CNTNAP5
57	Tongue WES - Non-recurrence	COL12A1
58	Tongue WES - Non-recurrence	CSMD3
59	Tongue WES - Non-recurrence	DDR2
60	Tongue WES - Non-recurrence	DDT
61	Tongue WES - Non-recurrence	DLEC1
62	Tongue WES - Non-recurrence	DNHD1
63	Tongue WES - Non-recurrence	DRD1
64	Tongue WES - Non-recurrence	EIF3D
65	Tongue WES - Non-recurrence	EPN1
66	Tongue WES - Non-recurrence	EVPL
67	Tongue WES - Non-recurrence	F8
68	Tongue WES - Non-recurrence	FBN2
69	Tongue WES - Non-recurrence	FBXL5
70	Tongue WES - Non-recurrence	FER
71	Tongue WES - Non-recurrence	GABRG2
72	Tongue WES - Non-recurrence	GCA
73	Tongue WES - Non-recurrence	GGCT
74	Tongue WES - Non-recurrence	GIN1
75	Tongue WES - Non-recurrence	GLMN
76	Tongue WES - Non-recurrence	GLP2R
77	Tongue WES - Non-recurrence	GTPBP2
78	Tongue WES - Non-recurrence	HAVCR2
79	Tongue WES - Non-recurrence	HIVEP2
80	Tongue WES - Non-recurrence	HNF1B
81	Tongue WES - Non-recurrence	HOXD10
82	Tongue WES - Non-recurrence	HS3ST2
83	Tongue WES - Non-recurrence	HSPA1L
84	Tongue WES - Non-recurrence	IDS
85	Tongue WES - Non-recurrence	IMPA1
86	Tongue WES - Non-recurrence	IRX1
87	Tongue WES - Non-recurrence	ITGB7
88	Tongue WES - Non-recurrence	ITIH4
89	Tongue WES - Non-recurrence	JMJD1C
90	Tongue WES - Non-recurrence	JPH1
91	Tongue WES - Non-recurrence	KCTD16
92	Tongue WES - Non-recurrence	KIAA0513
93	Tongue WES - Non-recurrence	KIF20A
94	Tongue WES - Non-recurrence	KIF6
95	Tongue WES - Non-recurrence	KLHDC7B
96	Tongue WES - Non-recurrence	KLHL10
97	Tongue WES - Non-recurrence	KLHL4
98	Tongue WES - Non-recurrence	LAMA1
99	Tongue WES - Non-recurrence	LGI2
100	Tongue WES - Non-recurrence	LGSN
101	Tongue WES - Non-recurrence	LIPG
102	Tongue WES - Non-recurrence	LRP1B
103	Tongue WES - Non-recurrence	LRRFIP1
104	Tongue WES - Non-recurrence	LRRK2
105	Tongue WES - Non-recurrence	MACF1
106	Tongue WES - Non-recurrence	MDM1
107	Tongue WES - Non-recurrence	MTMR10
108	Tongue WES - Non-recurrence	MTX2
109	Tongue WES - Non-recurrence	MYH2
110	Tongue WES - Non-recurrence	MYH9
111	Tongue WES - Non-recurrence	MYO1F
112	Tongue WES - Non-recurrence	NANP
113	Tongue WES - Non-recurrence	NEURL4
114	Tongue WES - Non-recurrence	NHLRC1
115	Tongue WES - Non-recurrence	NMI
116	Tongue WES - Non-recurrence	NRK
117	Tongue WES - Non-recurrence	NSUN2
118	Tongue WES - Non-recurrence	NSUN5
119	Tongue WES - Non-recurrence	NUP188
120	Tongue WES - Non-recurrence	OFD1
121	Tongue WES - Non-recurrence	OR8K5
122	Tongue WES - Non-recurrence	PABPC5
123	Tongue WES - Non-recurrence	PAFAH1B1
124	Tongue WES - Non-recurrence	PARP14
125	Tongue WES - Non-recurrence	PASD1
126	Tongue WES - Non-recurrence	PATZ1
127	Tongue WES - Non-recurrence	PCDH17
128	Tongue WES - Non-recurrence	PCDHA11
129	Tongue WES - Non-recurrence	PCED1A
130	Tongue WES - Non-recurrence	PDE4DIP
131	Tongue WES - Non-recurrence	PEX6
132	Tongue WES - Non-recurrence	PHF6
133	Tongue WES - Non-recurrence	PHF8
134	Tongue WES - Non-recurrence	PI15
135	Tongue WES - Non-recurrence	PIP5K1B
136	Tongue WES - Non-recurrence	PLCG2
137	Tongue WES - Non-recurrence	PLXNA3
138	Tongue WES - Non-recurrence	PM20D1
139	Tongue WES - Non-recurrence	POC5
140	Tongue WES - Non-recurrence	POU4F3
141	Tongue WES - Non-recurrence	RASA2
142	Tongue WES - Non-recurrence	RBM20
143	Tongue WES - Non-recurrence	RBM26
144	Tongue WES - Non-recurrence	RHBDD1
145	Tongue WES - Non-recurrence	RIF1
146	Tongue WES - Non-recurrence	RNF40
147	Tongue WES - Non-recurrence	RNPEPL1
148	Tongue WES - Non-recurrence	RPA4
149	Tongue WES - Non-recurrence	RUFY3
150	Tongue WES - Non-recurrence	RYR2
151	Tongue WES - Non-recurrence	SCN1A
152	Tongue WES - Non-recurrence	SETD2
153	Tongue WES - Non-recurrence	SHB
154	Tongue WES - Non-recurrence	SIAH1
155	Tongue WES - Non-recurrence	SIPA1
156	Tongue WES - Non-recurrence	SLC16A3
157	Tongue WES - Non-recurrence	SPTAN1
158	Tongue WES - Non-recurrence	STARD7
159	Tongue WES - Non-recurrence	STK32B
160	Tongue WES - Non-recurrence	STXBP5
161	Tongue WES - Non-recurrence	SYNJ2BP
162	Tongue WES - Non-recurrence	TAB3
163	Tongue WES - Non-recurrence	TEAD2
164	Tongue WES - Non-recurrence	TFIP11
165	Tongue WES - Non-recurrence	THEMIS2
166	Tongue WES - Non-recurrence	TMCC2
167	Tongue WES - Non-recurrence	TMEM200C
168	Tongue WES - Non-recurrence	TMEM232
169	Tongue WES - Non-recurrence	TNKS
170	Tongue WES - Non-recurrence	TOPAZ1
171	Tongue WES - Non-recurrence	TRIM13
172	Tongue WES - Non-recurrence	TSGA13
173	Tongue WES - Non-recurrence	UNC5D
174	Tongue WES - Non-recurrence	USP15
175	Tongue WES - Non-recurrence	VANGL1
176	Tongue WES - Non-recurrence	VAV3
177	Tongue WES - Non-recurrence	VWA8
178	Tongue WES - Non-recurrence	WAPAL
179	Tongue WES - Non-recurrence	WIPF2
180	Tongue WES - Non-recurrence	WNT2B
181	Tongue WES - Non-recurrence	XKR5
182	Tongue WES - Non-recurrence	XRN1
183	Tongue WES - Non-recurrence	YIPF5
184	Tongue WES - Non-recurrence	YTHDC1
185	Tongue WES - Non-recurrence	ZC3H12C
186	Tongue WES - Non-recurrence	ZNF318
187	Tongue WES - Non-recurrence	ZNF407
188	Tongue WES - Non-recurrence	ZNF527
189	Tongue WES - Non-recurrence	ZNF548
190	Tongue WES - Non-recurrence	ZNF568
191	Tongue WES - Non-recurrence	ZNF672
192	Tongue WES - Non-recurrence	ZSWIM5
193	Agrawal et al, 2011 (JHU)	EPHA7
194	Agrawal et al, 2011 (JHU)	FBXW7
195	Agrawal et al, 2011 (JHU)	HRAS
196	Agrawal et al, 2011 (JHU)	NRXN2
197	Agrawal et al, 2011 (JHU)	NRXN3
198	Agrawal et al, 2011 (JHU)	PIK3AP1
199	Agrawal et al, 2011 (JHU)	PIK3CA
200	Agrawal et al, 2011 (JHU)	RASA1
201	Agrawal et al, 2011 (JHU)	RIMBP2
202	Agrawal et al, 2011 (JHU)	SI
203	Stransky et al, 2011 (Broad Inst.)	ADCY8
204	Stransky et al, 2011 (Broad Inst.)	CDH10
205	Stransky et al, 2011 (Broad Inst.)	CDH12
206	Stransky et al, 2011 (Broad Inst.)	CLSTN2
207	Stransky et al, 2011 (Broad Inst.)	CNTNAP2
208	Stransky et al, 2011 (Broad Inst.)	COL1A2
209	Stransky et al, 2011 (Broad Inst.)	COL22A1
210	Stransky et al, 2011 (Broad Inst.)	DICER1
211	Stransky et al, 2011 (Broad Inst.)	FAM135B
212	Stransky et al, 2011 (Broad Inst.)	GRM8
213	Stransky et al, 2011 (Broad Inst.)	LILRB1
214	Stransky et al, 2011 (Broad Inst.)	LRFN5
215	Stransky et al, 2011 (Broad Inst.)	LRRTM1
216	Stransky et al, 2011 (Broad Inst.)	MAGEC1
217	Stransky et al, 2011 (Broad Inst.)	MED1
218	Stransky et al, 2011 (Broad Inst.)	MLL2/KMT2D
219	Stransky et al, 2011 (Broad Inst.)	NAV3
220	Stransky et al, 2011 (Broad Inst.)	NOTCH2
221	Stransky et al, 2011 (Broad Inst.)	NOTCH3
222	Stransky et al, 2011 (Broad Inst.)	NSD1
223	Stransky et al, 2011 (Broad Inst.)	PCDH15
224	Stransky et al, 2011 (Broad Inst.)	PKHD1L1
225	Stransky et al, 2011 (Broad Inst.)	PKP4
226	Stransky et al, 2011 (Broad Inst.)	PPP1R9A
227	Stransky et al, 2011 (Broad Inst.)	PRDM9
228	Stransky et al, 2011 (Broad Inst.)	PTEN
229	Stransky et al, 2011 (Broad Inst.)	RB1
230	Stransky et al, 2011 (Broad Inst.)	RIMS2
231	Stransky et al, 2011 (Broad Inst.)	RIPK4
232	Stransky et al, 2011 (Broad Inst.)	SYNE1
233	Stransky et al, 2011 (Broad Inst.)	THSD7A
234	Stransky et al, 2011 (Broad Inst.)	TP63
235	Stransky et al, 2011 (Broad Inst.)	USH2A
236	Stransky et al, 2011 (Broad Inst.)	ZFHX4
237	Stransky et al, 2011 (Broad Inst.)	ZNF804B
238	TCGA data	AARS
239	TCGA data	ABCC9
240	TCGA data	ASAP1
241	TCGA data	BTNL8
242	TCGA data	CCDC38
243	TCGA data	CDH8
244	TCGA data	DCAF12L2
245	TCGA data	DCAF4L2
246	TCGA data	EIF2S2
247	TCGA data	FRMD3
248	TCGA data	FRY
249	TCGA data	HELLS
250	TCGA data	HLA-A
251	TCGA data	HPS4
252	TCGA data	HTT
253	TCGA data	IGF2BP1
254	TCGA data	IGF2BP2
255	TCGA data	IGFBPL1
256	TCGA data	ITGAV
257	TCGA data	KIAA1797
258	TCGA data	KIF4B
259	TCGA data	KRT83
260	TCGA data	KRTAP4-5
261	TCGA data	MAVS
262	TCGA data	MEFV
263	TCGA data	MFN1
264	TCGA data	MMP15
265	TCGA data	MUDENG
266	TCGA data	NALCN
267	TCGA data	NFE2L2
268	TCGA data	NLRP2
269	TCGA data	NLRP4
270	TCGA data	SCEL
271	TCGA data	SEMA3E
272	TCGA data	SERPINB4
273	TCGA data	SERPINF1
274	TCGA data	SGK223
275	TCGA data	SIDT2
276	TCGA data	TAS2R19
277	TCGA data	TEX15
278	TCGA data	THAP7
279	TCGA data	ZNF473
280	Cancer Genes	ABL2
281	Cancer Genes	ADAMTS20
282	Cancer Genes	AFF1
283	Cancer Genes	AFF3
284	Cancer Genes	AKT2
285	Cancer Genes	AKT3
286	Cancer Genes	ALK
287	Cancer Genes	AMER1
288	Cancer Genes	APC
289	Cancer Genes	AR
290	Cancer Genes	ARID1A
291	Cancer Genes	ARID2
292	Cancer Genes	ARNT
293	Cancer Genes	ASXL1
294	Cancer Genes	ATM
295	Cancer Genes	ATR
296	Cancer Genes	ATRX
297	Cancer Genes	AURKB
298	Cancer Genes	AURKC
299	Cancer Genes	AXL
300	Cancer Genes	BAI3
301	Cancer Genes	BCL11A
302	Cancer Genes	BCL9
303	Cancer Genes	BLM
304	Cancer Genes	BLNK
305	Cancer Genes	BRAF
306	Cancer Genes	BRIP1
307	Cancer Genes	BTK
308	Cancer Genes	BUB1B
309	Cancer Genes	CARD11
310	Cancer Genes	CDH1
311	Cancer Genes	CDH11
312	Cancer Genes	CDH2
313	Cancer Genes	CDH20
314	Cancer Genes	CDH5
315	Cancer Genes	CDK12
316	Cancer Genes	CDK4
317	Cancer Genes	CDK8
318	Cancer Genes	CHEK2
319	Cancer Genes	CIC
320	Cancer Genes	COL1A1
321	Cancer Genes	CREBBP
322	Cancer Genes	CTNNA1
323	Cancer Genes	CYLD
324	Cancer Genes	CYP2C19
325	Cancer Genes	DCC
326	Cancer Genes	DNMT3A
327	Cancer Genes	DPYD
328	Cancer Genes	DST
329	Cancer Genes	EGFR
330	Cancer Genes	EP300
331	Cancer Genes	EP400
332	Cancer Genes	EPHA3
333	Cancer Genes	EPHB1
334	Cancer Genes	EPHB4
335	Cancer Genes	EPHB6
336	Cancer Genes	ERBB2
337	Cancer Genes	ERBB3
338	Cancer Genes	ERBB4
339	Cancer Genes	ERCC3
340	Cancer Genes	ERCC4
341	Cancer Genes	ERCC5
342	Cancer Genes	ESR1
343	Cancer Genes	ETV1
344	Cancer Genes	FANCA
345	Cancer Genes	FAT2
346	Cancer Genes	FAT3
347	Cancer Genes	FAT4
348	Cancer Genes	FGFR1
349	Cancer Genes	FGFR2
350	Cancer Genes	FGFR3
351	Cancer Genes	FGFR4
352	Cancer Genes	FLT1
353	Cancer Genes	FLT3
354	Cancer Genes	FLT4
355	Cancer Genes	FN1
356	Cancer Genes	FOXP1
357	Cancer Genes	GATA3
358	Cancer Genes	GNAS
359	Cancer Genes	GUCY1A2
360	Cancer Genes	HSP90AA1
361	Cancer Genes	HSP90AB1
362	Cancer Genes	IGF1R
363	Cancer Genes	IGF2R
364	Cancer Genes	IKBKB
365	Cancer Genes	ITGA10
366	Cancer Genes	ITGB3
367	Cancer Genes	JAK1
368	Cancer Genes	JAK2
369	Cancer Genes	JAK3
370	Cancer Genes	KAT6A
371	Cancer Genes	KAT6B
372	Cancer Genes	KDM6A
373	Cancer Genes	KDR
374	Cancer Genes	KEAP1
375	Cancer Genes	KIT
376	Cancer Genes	KRAS
377	Cancer Genes	LIFR
378	Cancer Genes	LPHN3
379	Cancer Genes	LTK
380	Cancer Genes	MAFB
381	Cancer Genes	MAP2K1
382	Cancer Genes	MAP2K2
383	Cancer Genes	MAP3K7
384	Cancer Genes	MAPK1
385	Cancer Genes	MAPK8
386	Cancer Genes	MARK1
387	Cancer Genes	MARK4
388	Cancer Genes	MBD1
389	Cancer Genes	MITF
390	Cancer Genes	MLH1
391	Cancer Genes	MLL/KMT2A
392	Cancer Genes	MLL3/KMT2C
393	Cancer Genes	MLLT10
394	Cancer Genes	MN1
395	Cancer Genes	MTOR
396	Cancer Genes	MTR
397	Cancer Genes	MTRR
398	Cancer Genes	MYC
399	Cancer Genes	MYCN
400	Cancer Genes	MYH11
401	Cancer Genes	NCOA1
402	Cancer Genes	NF1
403	Cancer Genes	NF2
404	Cancer Genes	NIN
405	Cancer Genes	NLRP1
406	Cancer Genes	NRAS
407	Cancer Genes	NTRK1
408	Cancer Genes	NTRK3
409	Cancer Genes	NUMA1
410	Cancer Genes	NUP214
411	Cancer Genes	NUP98
412	Cancer Genes	PALB2
413	Cancer Genes	PARP1
414	Cancer Genes	PAX3
415	Cancer Genes	PAX5
416	Cancer Genes	PBRM1
417	Cancer Genes	PDGFRA
418	Cancer Genes	PER1
419	Cancer Genes	PHOX2B
420	Cancer Genes	PIK3C2B
421	Cancer Genes	PIK3CB
422	Cancer Genes	PIK3CD
423	Cancer Genes	PIK3CG
424	Cancer Genes	PIK3R1
425	Cancer Genes	PIK3R2
426	Cancer Genes	PKHD1
427	Cancer Genes	PLCG1
428	Cancer Genes	PLEKHG5
429	Cancer Genes	POT1
430	Cancer Genes	PPP2R1A
431	Cancer Genes	PRKDC
432	Cancer Genes	PSIP1
433	Cancer Genes	PTPRD
434	Cancer Genes	PTPRT
435	Cancer Genes	RAD50
436	Cancer Genes	RALGDS
437	Cancer Genes	RECQL4
438	Cancer Genes	RET
439	Cancer Genes	RNASEL
440	Cancer Genes	RNF213
441	Cancer Genes	ROS1
442	Cancer Genes	RPS6KA2
443	Cancer Genes	RUNX1T1
444	Cancer Genes	SAMD9
445	Cancer Genes	SDHA
446	Cancer Genes	SH2D1A
447	Cancer Genes	SMAD2
448	Cancer Genes	SMAD4
449	Cancer Genes	SMARCA4
450	Cancer Genes	SOX2
451	Cancer Genes	STK36
452	Cancer Genes	TAF1
453	Cancer Genes	TAF1L
454	Cancer Genes	TBX22
455	Cancer Genes	THBS1
456	Cancer Genes	TLR4
457	Cancer Genes	TPR
458	Cancer Genes	TRIM24
459	Cancer Genes	TRIP11
460	Cancer Genes	TRRAP
461	Cancer Genes	UBR5
462	Cancer Genes	USP9X
463	Cancer Genes	WHSC1
464	Cancer Genes	WRN
465	Cancer Genes	ZNF521

## Sheet: Sheet2
Legend:
Our exome data - At least 2 times in the SG exome data											28
Our exome data - Called by Partek and GATK 1.4, but not recurred											164
Identified by Agrawal et al, 2011											10
Identified by Stransky et al, 2011											35
Cancer gene according to Ion AmpliSeq™ Comprehensive Cancer Panel target gene list (Life Technologies)											186
Selection after TCGA data analysis											42
