# Supplementary material for: Mutational landscapes of tongue carcinoma reveal recurrent mutations in genes of therapeutic and prognostic relevance
Source: Genome Med. 2015 Sep 23;7(1):98. doi: 10.1186/s13073-015-0219-2 (PMC4580363; doi:10.1186/s13073-015-0219-2)
Supplement: Additional file 3: Table S2. — Summary of whole exome sequencing results for 18 tongue tumor samples and normal-matched controls in the discovery set. (XLS 15 kb) [file 13073_2015_219_MOESM3_ESM.xls]

## Sheet: Sheet1
Additional Table S2 - Summary of whole exome sequencing results for 18 tongue tumor samples and normal-matched controls in the discovery set
Sample ID	Sample Type	Bases sequenced	Bases mapped to genome*	Bases mapped to genome (%)	Bases mapped to targeted regions	Bases mapped to targeted regions (%)	Coverage of target regions (average)	Targeted bases with at least 10 reads	Targeted bases with at least 10 reads (%)
980003	Tumor	20425724280	18226683128	89.234	5444262687	29.8697	104.98	49503381	95.46
980266	Tumor	16663588392	14969971104	89.8364	4695951524	31.3691	90.5505	48857477	94.21
980286	Tumor	20168796856	18087149864	89.6789	5245477915	29.0011	101.147	49274155	95.01
980291	Tumor	22283691112	20189899548	90.6039	5711227688	28.2875	110.128	49704880	95.84
990386	Tumor	14332547248	12834805976	89.5501	3744142511	29.1718	72.1971	48414677	93.36
2000294	Tumor	13650585416	12536488344	91.8385	3664899382	29.2339	70.6691	48502363	93.53
2000808	Tumor	20362382080	18174724512	89.2564	5427167533	29.8611	104.65	49507410	95.46
20020420	Tumor	16141632248	14858075772	92.0482	4578244026	30.8132	88.2808	48909453	94.31
62074759	Tumor	17167171384	15410573428	89.7677	4647801726	30.1598	89.6221	48946261	94.38
78911092	Tumor	23581305688	21163450124	89.7467	6005097581	28.3749	115.794	49752927	95.94
NPC007	Tumor	17929673152	16378523868	91.3487	4888607468	29.8477	94.2655	49079552	94.64
TC1	Tumor	10054670376	7063338702	70.2493	4164001812	58.9523	80.2931	48312034	93.16
TC2	Tumor	10709895828	7592540082	70.8928	4458908740	58.7275	85.9797	48310739	93.16
TM35	Tumor	15493686040	14392988528	92.8958	4404137205	30.5992	84.9236	48872741	94.24
YT1	Tumor	7469887524	5577545612	74.6671	3273980792	58.6993	63.1311	47327445	91.26
YT2	Tumor	9483858352	7438569614	78.434	4381559149	58.9032	84.4882	48247729	93.03
YT3	Tumor	10383394064	7748880844	74.6276	4523577922	58.3772	87.2267	48332544	93.2
YT6	Tumor	11171450256	8536966266	76.4177	5023768316	58.8472	96.8717	48766840	94.04
980003	Normal	16728433568	15140843044	90.5096	4532199308	29.9336	87.3929	48867848	94.23
980266	Normal	16248653624	14504439032	89.2655	4337796214	29.9067	83.6443	48947715	94.38
980286	Normal	21202199864	19081040548	89.9956	5475756060	28.6974	105.587	49290709	95.05
980291	Normal	25682848568	22893936760	89.141	6409106429	27.9948	123.585	49843527	96.11
990386	Normal	16715140256	15214025648	91.0194	4483159506	29.4673	86.4473	48516557	93.55
2000294	Normal	15681140800	14302385128	91.2076	4439943597	31.0434	85.614	48910787	94.31
2000808	Normal	28579848032	24730481168	86.5312	7063291112	28.5611	136.199	50105773	96.62
20020420	Normal	16281803608	14834508172	91.111	4465210560	30.1002	86.1012	48812739	94.12
62074759	Normal	17739595480	15920402024	89.745	4758119523	29.8869	91.7493	49140883	94.76
78911092	Normal	18980150168	16749907748	88.2496	4887526784	29.1794	94.2446	49149672	94.77
NPC007	Normal	18859792464	17150177480	90.9351	5152893289	30.0457	99.3616	49200053	94.87
TC1	Normal	10437685052	7134678920	68.355	4150444786	58.1728	80.0317	48211530	92.96
TC2	Normal	14121317288	9377680636	66.408	5529699058	58.9666	106.627	48811162	94.12
TM35	Normal	16483428416	14942057444	90.649	4477390223	29.965	86.3361	48667609	93.84
YT1	Normal	11236569368	8594233312	76.4845	4807485182	55.9385	92.7012	48694971	93.9
YT2	Normal	11821348448	8849950672	74.8641	5246649221	59.2845	101.169	48555678	93.63
YT3	Normal	10874897772	7458666238	68.5861	4526844110	60.6924	87.2897	48504795	93.53
YT6	Normal	10734659632	7998920776	74.5149	4679383246	58.5002	90.231	48145573	92.84
Average for tumor		1.33238e+10	1.07861e+10	78.7959	4.699e+09	49.0041	90.6093	4.8608e+07	93.7294
Average for normal-matched control		18669765712	1.67728e+10	90.0189	4.95132e+09	29.631	95.4747	4.91143e+07	94.705
Average		1.59968e+10	1.37794e+10	84.4074	4.82516e+09	39.3176	93.042	4.88611e+07	94.2172
* Alignment to Reference (hg19)
