# Supplementary material for: Mutational landscapes of tongue carcinoma reveal recurrent mutations in genes of therapeutic and prognostic relevance
Source: Genome Med. 2015 Sep 23;7(1):98. doi: 10.1186/s13073-015-0219-2 (PMC4580363; doi:10.1186/s13073-015-0219-2)
Supplement: Additional file 6: Table S4. — List of selected genes harboring somatic coding mutations in two or more OTSCC samples evaluated in the discovery set. (XLSX 11 kb) [file 13073_2015_219_MOESM6_ESM.xlsx]

## Sheet: Plan1
Additional Table 4 - List of selected genes harboring somatic coding mutations in two or more OTSCC samples evaluated in the Discovery Set
N	Gene Symbol	Entrez Gene ID	Gene Description
1	ACACA	31	acetyl-CoA carboxylase alpha
2	AKAP9	10142	A kinase (PRKA) anchor protein (yotiao) 9
3	ARSD	414	arylsulfatase D
4	CASP8	841	caspase 8, apoptosis-related cysteine peptidase
5	CDKN2A	1029	cyclin-dependent kinase inhibitor 2A (melanoma, p16, inhibits CDK4)
6	COL27A1	85301	collagen, type XXVII, alpha 1
7	COL6A6	131873	collagen, type VI, alpha 6
8	CORIN	10699	corin, serine peptidase
9	CTNNA2	1496	catenin (cadherin-associated protein), alpha 2
10	DOCK3	1795	dedicator of cytokinesis 3
11	DTWD1	56986	DTW domain containing 1
12	FAT1	2195	FAT tumor suppressor homolog 1 (Drosophila)
13	FSIP2	401024	fibrous sheath interacting protein 2
14	HDAC6	10013	histone deacetylase 6
15	HERC2	8924	hect domain and RLD 2
16	KIAA1731	85459	KIAA1731
17	KNTC1	9735	kinetochore associated 1
18	MAP1LC3B	81631	microtubule-associated protein 1 light chain 3 beta
19	NOTCH1	4851	notch 1
20	PLEC	5339	plectin
21	PRR12	57479	proline rich 12
22	PTCH1	5727	patched 1
23	RAPSN	5913	receptor-associated protein of the synapse
24	REV3L	5980	REV3-like, catalytic subunit of DNA polymerase zeta (yeast)
25	SYNE2	23224	spectrin repeat containing, nuclear envelope 2
26	TGFBR2	7048	transforming growth factor, beta receptor II (70/80kDa)
27	TP53	7157	tumor protein p53
28	ZNF37A	7587	zinc finger protein 37A
