# Supplementary material for: Mutational landscapes of tongue carcinoma reveal recurrent mutations in genes of therapeutic and prognostic relevance
Source: Genome Med. 2015 Sep 23;7(1):98. doi: 10.1186/s13073-015-0219-2 (PMC4580363; doi:10.1186/s13073-015-0219-2)
Supplement: Additional file 9: Table S5. — Recurrently amplified regions in the discovery cohort. (XLSX 13 kb) [file 13073_2015_219_MOESM9_ESM.xlsx]

## Sheet: Recurrently Amplified Regions
Additional Table 5. Recurrently amplified regions in the discovery cohort
Chr	Start	End	Size(Mb)	Number of tumors	Oncogenes (Number of Tumors)
1	223931648	249150330	25.22	2	H3F3A
3	153741637	197847604	44.11	3-5	PIK3CA (4)
4	53428	30732274	30.68	1*	FGFR3
4	52685216	57459490	4.77	1*	KIT, PDGFRA
5	163260	12434720	12.27	2
5	31053784	43536855	12.48	2
7	206658	12727826	12.52	2	CARD11
7	53854697	55991293	2.14	1*	EGFR
7	86541268	117876264	31.33	2-7	MET (7)
8	47505224	77926143	30.42	5
8	113299275	146203412	32.9	6-9
9	5090641	8923010	3.83	3
9	11011576	21026800	10.02	3
9	26116016	38615779	12.5	2
9	39052610	44798017	5.75	2
9	107266596	122001000	14.73	1*	KLF4
11	32953904	40105451	7.15	2
11	68171013	70544937	2.37	3-4
11	70794485	71929526	1.14	4
11	98436527	103050028	4.61	4
12	84856	34615802	34.53	2	KRAS
13	19043558	83719952	64.68	1*	FLT3
14	28733843	82382741	53.65	3-4	TSHR (3)
14	99439543	107198866	7.76	4	AKT1
17	37814080	38904402	1.09	1*	ERBB2
17	69008873	81043039	12.03	2-3	SRSF2 (3)
18	117394	15004525	14.89	2
18	59157764	77805715	18.65	1*	BCL2
20	29847211	35249856	5.4	2
20	45113296	62737318	17.62	1*	GNAS
The regions in this table show recurrent amplification, having at least two tumors amplified to >1.5 times average ploidy. *Regions with only one tumor amplified to >1.5 times average ploidy are shown only if they cover oncogenes [1]. [1] Vogelstein B, Papadopoulos N, Velculescu V, et al. Cancer genome landscapes. Supplementary Table S2A.
