# Supplementary material for: Mutational landscapes of tongue carcinoma reveal recurrent mutations in genes of therapeutic and prognostic relevance
Source: Genome Med. 2015 Sep 23;7(1):98. doi: 10.1186/s13073-015-0219-2 (PMC4580363; doi:10.1186/s13073-015-0219-2)
Supplement: Additional file 10: Table S6. — Recurrently deleted regions in the discovery cohort. (XLSX 12 kb) [file 13073_2015_219_MOESM10_ESM.xlsx]

## Sheet: Recurrently Deleted Regions
Additional Table 6. Recurrently deleted regions in the discovery cohort
Chr	Start	End	Size(Mb)	Number of tumors	Tumor Suppressors (Number of Tumors)
1	808922	4829795	4.02	5
1	106434008	120512104	14.08	3-4
1	177902387	186946912	9.04	2
1	189958874	245245402	55.29	1	CDC73
1	245245402	249150116	3.9	2
2	15374528	50966283	35.59	1	MSH2, MSH6
2	95524613	103431404	7.91	2
2	127453479	162135093	34.68	2-3
2	162139142	242839614	80.7	3-6	CASP8 (5)
3	386520	90276511	89.89	6-9	VHL (7), SETD2 (8), PBRM1 (8), MLH1 (8), BAP1 (8)
3	90307719	116746476	26.44	2-3
4	66220	28825584	28.76	4
4	98893437	111781650	12.89	6	TET2
4	111781650	134046253	22.26	5
4	134046253	190202803	56.16	6-7	FBXW7 (6)
5	49928809	180666706	130.74	4-7	NPM1 (4), APC (7), MAP3K1 (7), PIK3R1 (7)
6	203878	29895701	29.69	3-4
6	29925127	32441202	2.52	4
6	32729734	48117685	15.39	8	DAXX
6	66546778	123892432	57.35	2	PRDM1
6	141714012	170892848	29.18	2	ARID1B
7	70233139	100460331	30.23	2
7	120372823	145280663	24.91	4-5
8	191076	14167289	13.98	6
8	14513870	38105080	23.59	7-8
8	138296103	146115367	7.82	2
9	14690	44881173	44.87	3-6	PAX5 (3), CDKN2A (5)
9	70993067	84199483	13.21	4
9	92065084	105765610	13.7	1	PTCH1
9	123152099	141071552	17.92	2	TSC1, NOTCH1
10	133638	38815890	38.68	3-6	GATA3 (6)
10	42767319	109181299	66.41	2-4	PTEN (4)
10	111421513	135455233	24.03	2
11	193096	1459699	1.27	4
11	30253318	32874926	2.62	2	WT1
11	48387424	51580615	3.19	3
11	55032177	80749174	25.72	1	MEN1
11	82314040	96116444	13.8	2-3
11	98435688	134251777	35.82	3-4	ATM (4)
12	37938568	44855324	6.92	2
13	19043558	65532178	46.49	3-4	BRCA2 (4), RB1 (4)
13	86369120	115037613	28.67	3-5
14	105412066	107198866	1.79	4
15	32926076	45968535	13.04	2	B2M
16	97610	90142087	90.04	1-4	CDH1 (1), CYLD (1), AXIN1 (3), CREBBP (3), TRAF7 (3), SOCS1 (4)
17	177340	25263713	25.09	1-2	NCOR1 (1), TP53 (1)
17	25352308	50212182	24.86	4-5	NF1 (4), BRCA1 (5)
17	78013724	80914988	2.9	2
18	18983766	57864141	38.88	1	SMAD2, SMAD4
18	63476810	77894844	14.42	5-7
19	311825	24228512	23.92	3-4	SMARCA4 (4), STK11 (4)
19	28454162	39517715	11.06	2	CEBPA
20	76962	25735525	25.66	2
20	39744810	52788314	13.04	3
21	14756794	48072626	33.32	3	RUNX1
22	17030126	51064915	34.03	2	NF2, EP300, SMARCB1
The regions in this table show recurrent deletion, having at least two tumors with <0.7 times average ploidy. *Regions with only one tumor <0.7 times average ploidy are shown only if they cover tumor suppressors [1]. [1] Vogelstein B, Papadopoulos N, Velculescu V, et al. Cancer genome landscapes. Supplementary Table S2A.
