# Supplementary material for: Mutational landscapes of tongue carcinoma reveal recurrent mutations in genes of therapeutic and prognostic relevance
Source: Genome Med. 2015 Sep 23;7(1):98. doi: 10.1186/s13073-015-0219-2 (PMC4580363; doi:10.1186/s13073-015-0219-2)
Supplement: Additional file 11: Table S8. — Summary of target exome sequencing results for 60 tongue tumor samples in the prevalence set. (XLSX 14 kb) [file 13073_2015_219_MOESM11_ESM.xlsx]

## Sheet: Sheet1
Additional Table 8 - Summary of target exome sequencing results for 60 tongue tumor samples in the prevalence set
Sample Name	Mean coverage (X)	>1X (%)	>5X (%)	>10X (%)	>20X (%)	Capture rate (%)
HN01	55	98.4	94	89	80	51.7753
HN02	80	98.8	96	92	85	49.9852
HN03	78	98.7	96	92	85	47.7526
HN04	51	98.2	93	87	76	51.8272
HN05	54	98.3	94	89	79	53.0392
HN06	42	98	92	85	71	55.3325
HN07	49	98.2	93	87	77	55.4763
HN08	79	98.7	96	92	85	49.431
HN09	60	98.6	95	90	81	47.2192
HN10	68	98.6	95	90	82	46.1219
HN11	80	98.8	95	91	84	46.6187
HN12	73	98.8	95	92	84	49.6577
HN13	69	98.6	95	91	82	52.2784
HN14	91	99	96	93	87	44.2407
HN15	80	98.7	96	92	85	53.0888
HN16	89	98.8	96	92	86	52.1495
HN17	211	99.3	98	96	93	45.4398
HN18	215	99.2	98	96	93	44.4831
HN19	181	99.2	98	96	92	48.0972
HN20	127	99	97	94	89	48.4615
HN21	141	99.1	97	95	90	48.9222
HN22	185	99.3	98	96	93	47.3316
HN23	141	99.1	97	95	91	47.6031
HN24	164	99.2	98	96	92	48.0761
HN25	232	99.2	98	97	94	50.6739
HN26	236	99.3	98	97	94	48.8101
HN27	186	99.2	98	96	92	47.5381
HN28	207	99.2	98	96	93	44.1959
HN29	120	98.9	96	94	89	51.9673
HN30	134	99.1	97	95	91	45.9713
HN31	234	99.2	98	96	93	46.5362
HN32	207	99.3	98	96	93	47.9228
HN33	135	99.1	97	94	89	47.711
HN34	205	99.4	98	96	93	39.8547
HN35	197	99.3	98	96	92	43.3215
HN36	202	99.4	98	96	93	39.1042
HN37	136	98.7	96	93	88	46.8523
HN38	163	98.9	97	94	90	43.959
HN40	164	99.1	97	95	91	43.7015
HN41	200	99.4	98	96	93	42.8981
HN43	118	98.8	96	92	87	45.4139
HN44	202	99.2	98	96	93	41.0048
HN45	191	99.3	98	96	92	45.1918
HN47	224	99.4	98	97	94	41.965
HN48	182	99.3	97	95	91	43.5343
HN49	104	99.1	97	95	90	53.1867
HN50	101	99.1	97	95	90	47.7162
HN51	106	99	97	94	89	52.9115
HN52	132	99.1	97	95	91	53.0293
HN53	102	98.9	97	94	89	51.401
HN54	108	99	97	95	90	54.4147
HN55	91	98.8	96	93	87	51.4619
HN56	129	99	97	95	91	46.2536
HN58	115	99.1	97	95	90	51.7872
HN59	108	98.9	97	94	89	54.7168
HN60	124	99	97	95	90	53.3562
HN61	173	99.3	98	96	92	50.2095
HN62	158	99.3	98	96	92	49.3751
HN63	159	99.2	98	96	92	51.5596
HN64	108	98.8	96	94	89	56.9817
Average	135.933	98.9817	96.6833	93.8833	88.6333	48.515
