# Supplementary material for: Mutational landscapes of tongue carcinoma reveal recurrent mutations in genes of therapeutic and prognostic relevance
Source: Genome Med. 2015 Sep 23;7(1):98. doi: 10.1186/s13073-015-0219-2 (PMC4580363; doi:10.1186/s13073-015-0219-2)
Supplement: Additional file 13: Table S10. — List of significantly mutated pathways identified in OTSCC by GSEA pathway analysis or comparisons with well-recognized cancer-related pathways. (XLS 62 kb) [file 13073_2015_219_MOESM13_ESM.xls]

## Sheet: Sheet2
Additional Table 10 - List of significantly mutated pathways identified in OTSCC by GSEA pathway analysis or comparisons with well-recognized cancer-related pathways
						Clinical Correlations (P- values)
Pathway Name	Source	P-value2	-Log10 (P-value)	Tongue genes mutated in the Pathway	Samples Affected3	Age	Ever smoked	Gender	OS	DFS
EGFR PATHWAY	Others	7.38e-22	21.1319	ADCY8, AKT3, COL1A1, COL1A2, EPN1, FGFR3, FGFR4, HRAS, HSP90AA1, IGF1R, ITGAV, ITGB3, JAK2, jak3, MTOR, PDGFRA, PIK3CD, PIK3CG, PTEN, RASA1, SIPA1, PIK3CA,	31	NS	NS	NS	NS	NS
KEGG FOCAL ADHESION	GSEA	3.94e-16	15.4045	ERBB2, IGF1R, HRAS, PIK3CA, PIK3CG, AKT3, PDGFRA, ITGAV, LAMA1, PTEN, PIK3CD, FN1, ITGB3, COL1A2, COL1A1, FLT1, VAV3, ITGA10, FLT4, COL6A6	32	NS	NS	NS	NS	NS
NOTCH PATHWAY	Others	3.19e-13	12.4962	EP300, AR, ARNT, NCOA1, PARP1, JAK2, NOTCH1, CREBBP, NOTCH2, NOTCH3, JAK3	19	NS	NS	NS	NS	0.005
BIOCARTA HER2 PATHWAY	GSEA	3.25e-10	9.48812	HRAS, EP300, PIK3CA, PIK3CG, ESR1, ERBB3, ERBB4	14	0.021	NS	NS	NS	NS
KEGG ADHERENS JUNCTION	GSEA	5.42e-10	9.266	EP300, TGFBR2, CREBBP, SMAD4, ERBB2, CTNNA1, IGF1R, CDH1, CTNNA2, FER	13	NS	NS	NS	NS	0.029
KEGG MAPK SIGNALING PATHWAY	GSEA	7.6e-10	9.11919	HRAS, PDGFRA, AKT3, TP53, IKBKB, FGFR3, NTRK1, TGFBR2, FGFR4, HSPA1L, HSPA6, RASA1, CACNA1I, CACNA1H, NF1, RASA2	33	NS	NS	NS	NS	NS
REACTOME ADHERENS JUNCTIONS INTERACTIONS	GSEA	1.63e-09	8.78781	CTNNA1, CDH1, CDH2, CDH5, CDH8, CDH10, CDH12	12	NS	NS	NS	NS	NS
TGFB-SMAD PATHWAY	Others	1.99e-09	8.70115	EP300, CREBBP, COL1A2, NCOA1, ESR1, SMAD4, AR, CDH1, APC, TGFBR2,	19	NS	NS	0.111	NS	NS
mTOR PATHWAY	QIAGEN1	1.99e-09	8.70115	AKT3, HRAS, IKBKB, MTOR, MYO1C, PIK3CA, PIK3CD, PIK3CG, PTEN, TP53	34	NS	NS	NS	NS	NS
CHROMATIN REMODELING GENE FAMILY	QIAGEN1	2.51e-09	8.60033	CREBBP, EP300, KAT6A, MLL/KMT2A, MLL2/KMT2D, MLL3/KMT2C, NCOA1, NSD1, SETD2, WHSC1	25	0.032	NS	NS	NS	0.011
KEGG REGULATION OF ACTIN CYTOSKELETON	GSEA	3.23e-09	8.4908	PIK3CA, ITGAV, FN1, PIK3CG, PIK3CD, ITGB3, VAV3, HRAS, PDGFRA, ITGA10, FGFR3, FGFR4, APC, PIP5K1B	23	NS	NS	0.024	NS	NS
REACTOME CELL CELL COMMUNICATION	GSEA	4.33e-09	8.36351	PIK3CA, CTNNA1, CDH1, CDH2, CDH5, CDH8, CDH10, CDH12, DCC, SPTAN1, PLEC	25	NS	NS	NS	NS	NS
BIOCARTA TGFB PATHWAY	GSEA	6.6e-09	8.18046	EP300, CREBBP, CDH1, APC, TGFBR2, SMAD4	13	NS	NS	0.341	NS	NS
PID KIT PATHWAY	GSEA	9.24e-09	8.03433	CREBBP, HRAS, PIK3CA, PTEN, JAK2, FER, KIT, PIK3C2B	13	0.007	NS	0.02	NS	NS
REACTOME SIGNALING BY ERBB2	GSEA	1.04e-08	7.98297	PIK3CA, HRAS, AKT3, PTEN, HSP90AA1, ERBB2, ERBB3, ERBB4, MTOR, ADCY8	23	NS	0.038	NS	NS	NS
PID BETA-CATENIN NUC PATHWAY	GSEA	1.85e-08	7.73283	EP300, AR, CDH1, APC, TRRAP, SMARCA4, CDKN2A, BCL9, IGF2BP1, ,	16	NS	NS	NS	NS	NS
KEGG ERBB SIGNALING PATHWAY	GSEA	3.9e-08	7.40894	PIK3CA, HRAS, AKT3, ERBB2, ERBB3, ERBB4, MTOR, PIK3CG, PIK3CD	19	NS	0.038	NS	NS	NS
KEGG APOPTOSIS	GSEA	4.31e-08	7.36552	PIK3CA, AKT3, PIK3CG, PIK3CD, TP53, IKBKB, CASP8, NTRK1, ATM,	32	NS	NS	NS	NS	NS
REACTOME SIGNALING BY ERBB4	GSEA	5.25e-08	7.27984	PIK3CA, AKT3, HRAS, ERBB3, ERBB4, MTOR, PTEN, JAK2, ESR1,	19	NS	NS	NS	NS	NS
PID ERBB2 ERBB3 PATHWAY	GSEA	6.26e-08	7.20343	PIK3CA, HRAS, ERBB3, MTOR, JAK2, PIK3CD, ERBB2,	18	NS	0.036	NS	NS	NS
REACTOME SIGNALING BY PDGF	GSEA	6.44e-08	7.19111	PIK3CA, MTOR, AKT3, PTEN, HRAS, ADCY8, PDGFRA, COL1A2, COL1A1, RASA1,	20	NS	NS	NS	NS	NS
PID TELOMERASE PATHWAY	GSEA	8.11e-08	7.09098	MTOR, ESR1, ATM, HSP90AA1, RAD50, TNKS, POT1, WRN,	12	NS	NS	NS	NS	NS
PID PDGFRB PATHWAY	GSEA	1.09e-07	6.96257	PIK3CA, HRAS, PIK3CG, PTEN, RASA1, JAK2, PIK3CD, ITGAV, ITGB3, SIPA1,	15	NS	NS	0.042	NS	NS
REACTOME SIGNALING BY SCF KIT	GSEA	2.4e-07	6.61979	PTEN, PIK3CA, HRAS, AKT3, JAK2, MTOR, FER, KIT,	15	NS	NS	0.042	NS	NS
REACTOME DNA REPAIR	GSEA	3.5e-07	6.45593	ATM, RAD50, PRKDC, FANCA, ERCC3, PALB2, ERCC4, ERCC5, REV3L,	22	NS	NS	NS	NS	NS
BIOCARTA PPARA PATHWAY	GSEA	4.46e-07	6.35067	PIK3CA, EP300, CREBBP, PIK3CG, HSP90AA1, NCOA1, FAT1,	17	0.016	NS	NS	NS	NS
PID VEGFR1 2 PATHWAY	GSEA	1.48e-06	5.82974	ITGAV, ITGB3, PIK3CA, HSP90AA1, CTNNA1, CDH5, FLT1,	11	NS	NS	NS	NS	NS
REACTOME DOWNSTREAM SIGNALING OF ACTIVATED FGFR	GSEA	1.63e-06	5.78781	PIK3CA, HRAS, PTEN, AKT3, MTOR, ADCY8, FGFR3, FGFR4,	17	NS	NS	0.018	NS	NS
DNA DAMAGE REPAIR	QIAGEN1	3.11889e-06	5.506	ATM, ATRX, CHEK2, FANCA, PARP1, PRKDC, RAD50	18	NS	NS	NS	NS	NS
REACTOME SIGNALING BY EGFR IN CANCER	GSEA	3.13e-06	5.50446	PIK3CA, HRAS, PTEN, AKT3, MTOR, ADCY8, HSP90AA1, EPN1,	18	NS	NS	NS	NS	NS
REACTOME SIGNALING BY FGFR	GSEA	3.83e-06	5.4168	PIK3CA, HRAS, PTEN, AKT3, MTOR, ADCY8, FGFR3, FGFR4,	17	NS	NS	0.018	NS	NS
PID SMAD2/3 NUCLEAR PATHWAY	GSEA	4.77e-06	5.32148	EP300, CREBBP, COL1A2, NCOA1, ESR1, SMAD4, AR,	11	NS	NS	0.004	NS	NS
CELL CYCLE REGULATORS	QIAGEN1	0.00098534	3.00641	ATM, CDKN2A, CHEK2, KNTC1, TP53	26	NS	NS	NS	NS	NS
1 Acording to Qiagen Signaling Pathway RT2 Profiler PCR Array
2 P value, calculated by GSEA by estimating the hypergeometric distribution of overlapping genes over all genes in the gene universe
3 number of samples that carried mutations in the pathway
NS, not significant
