# Supplementary material for: Mutational landscapes of tongue carcinoma reveal recurrent mutations in genes of therapeutic and prognostic relevance
Source: Genome Med. 2015 Sep 23;7(1):98. doi: 10.1186/s13073-015-0219-2 (PMC4580363; doi:10.1186/s13073-015-0219-2)
Supplement: Additional file 15: Table S11. — Correlations between demographic data of OTSCC patients and altered pathways. (XLS 35 kb) [file 13073_2015_219_MOESM15_ESM.xls]

## Sheet: Sheet1
Additional Table 11 - Correlations between demographic data of OTSCC patients and altered pathways
	Gender					Age					Ever smoked
	Male		Female		P-value	≤50		≥ 51		P-value	Y		N		P-value
Pathway	N	Y	N	Y		N	Y	N	Y		N	Y	N	Y
REACTOME CELL CELL COMMUNICATION	21	18	15	6	0.185	21	8	15	16	0.058	13	14	22	9	0.066
REACTOME ADHERENS JUNCTIONS INTERACTIONS	30	9	18	3	0.417	25	4	23	8	0.245	21	6	26	5	0.398
KEGG FOCAL ADHESION	17	22	11	10	0.515	14	15	14	17	0.809	11	16	16	15	0.287
KEGG ADHERENS JUNCTION	32	7	15	6	0.341	24	5	23	8	0.421	22	5	24	7	0.48
BIOCARTA HER2 PATHWAY	30	9	16	5	0.949	26	3	20	11	0.021	18	9	26	5	0.111
REACTOME SIGNALING BY ERBB2	24	15	13	8	0.978	19	10	18	13	0.553	13	14	23	8	0.038
KEGG ERBB SIGNALING PATHWAY	26	13	15	6	0.705	20	9	21	10	0.919	15	12	25	6	0.038
REACTOME SIGNALING BY ERBB4	24	15	17	4	0.123	23	6	18	13	0.077	15	12	24	7	0.068
PID ERBB2 ERBB3 PATHWAY	27	12	16	5	0.568	22	7	21	10	0.485	16	11	26	5	0.036
PID VEGFR1 2 PATHWAY	30	9	19	2	0.196	25	4	24	7	0.379	21	6	26	5	0.398
REACTOME SIGNALING BY PDGF	24	15	17	4	0.123	21	8	20	11	0.511	16	11	23	8	0.177
PID PDGFRB PATHWAY	26	13	19	2	0.042	24	5	21	10	0.179	17	10	26	5	0.065
REACTOME DOWNSTREAM SIGNALING OF ACTIVATED FGFR	24	15	19	2	0.018	22	7	21	10	0.485	16	11	25	6	0.067
REACTOME SIGNALING BY EGFR IN CANCER	26	13	16	5	0.443	21	8	21	10	0.693	17	10	24	7	0.18
REACTOME SIGNALING BY FGFR	24	15	19	2	0.018	22	7	21	10	0.485	16	11	25	6	0.067
PDGF-IGF1-FGFR-EGFR PATHWAY	18	21	12	9	0.417	15	14	15	16	0.796	12	15	17	14	0.3
KEGG MAPK SIGNALING PATHWAY	19	20	9	12	0.664	13	16	15	16	0.782	12	15	16	15	0.389
NOTCH PATHWAY	30	9	11	10	0.051	22	7	19	12	0.225	19	8	22	9	0.593
REACTOME SIGNALING BY SCF KIT	26	13	19	2	0.042	25	4	20	11	0.053	17	10	26	5	0.065
PID KIT PATHWAY	27	12	20	1	0.02	27	2	20	11	0.007	18	9	27	4	0.061
BIOCARTA TGFB PATHWAY	32	7	15	6	0.341	23	6	24	7	0.859	22	5	23	8	0.366
PID SMAD2/3 NUCLEAR PATHWAY	36	3	13	8	0.004	24	5	25	6	0.833	25	2	23	8	0.064
TGFB-SMAD PATHWAY	30	9	12	9	0.111	21	8	21	10	0.693	21	6	20	11	0.207
PID BETA-CATENIN NUC PATHWAY	30	9	14	7	0.392	22	7	22	9	0.668	20	7	24	7	0.503
BIOCARTA PPARA PATHWAY	28	11	15	6	0.976	25	4	18	13	0.016	19	8	22	9	0.593
REACTOME DNA REPAIR	26	13	12	9	0.465	18	11	20	11	0.844	19	8	18	13	0.243
KEGG REGULATION OF ACTIN CYTOSKELETON	20	19	17	4	0.024	19	10	18	13	0.553	13	14	22	9	0.066
KEGG APOPTOSIS	18	21	10	11	0.914	13	16	15	16	0.782	12	15	16	15	0.389
PID TELOMERASE PATHWAY	32	7	16	5	0.588	24	5	24	7	0.605	21	6	25	6	0.52
CHROMATINREMODELING	25	14	10	11	0.217	21	8	14	17	0.032	19	8	15	16	0.076
CELL CYCLE REGULATORS	22	17	12	9	0.956	18	11	16	15	0.414	14	13	20	11	0.239
CANCER DRUG RESISTANCE	25	14	9	12	0.113	17	12	17	14	0.768	16	11	17	14	0.471
EGF-PDGF PATHWAY	16	23	10	11	0.623	15	14	11	20	0.205	10	17	16	15	0.198
mTOR SIGNALING PATHWAY	16	23	10	11	0.623	13	16	13	18	0.821	11	16	15	16	0.375
DNA DAMAGE REPAIR	27	12	15	6	0.859	19	10	23	8	0.464	18	9	23	8	0.367
