# Supplementary material for: Mutational landscapes of tongue carcinoma reveal recurrent mutations in genes of therapeutic and prognostic relevance
Source: Genome Med. 2015 Sep 23;7(1):98. doi: 10.1186/s13073-015-0219-2 (PMC4580363; doi:10.1186/s13073-015-0219-2)
Supplement: Additional file 16: Table S12. — List of top ten significantly altered cancer-related pathways according to gene expression data comparing tumors with and without mutations in the Notch pathway (microarray data analyzed by GSEA algorithm). (XLSX 10 kb) [file 13073_2015_219_MOESM16_ESM.xlsx]

## Sheet: Sheet1
Additional Table 12 -List of top 10 significantly altered cancer-related pathways according to gene expression data comparing tumors with and without mutations in the Notch pathway (microarray data analyzed by GSEA algorithm)
Pathway Name	P-value*
PID_P53REGULATIONPATHWAY	<0.001
NGUYEN_NOTCH1_TARGETS_DN	0.00401606
PID_SYNDECAN_3_PATHWAY	0.00412371
PID_DELTANP63PATHWAY	0.00595238
PID_WNT_NONCANONICAL_PATHWAY	0.00601202
PID_PS1PATHWAY	0.00877193
PID_BETACATENIN_DEG_PATHWAY	0.0102249
PID_NOTCH_PATHWAY	0.010846
BIOCARTA_TNFR1_PATHWAY	0.0115607
PID_P73PATHWAY	0.0116505
* P-value, calculated by GSEA by estimating the hypergeometric distribution of overlapping genes over all genes in the gene universe
